# Supplementary material for: Physiological and Molecular Modulations to Drought Stress in the Brassica Species
Source: Int J Mol Sci. 2024 Mar 14;25(6):3306. doi: 10.3390/ijms25063306 (PMC10969959; doi:10.3390/ijms25063306)
Supplement: Supplementary file 1 [file ijms-25-03306-s001.zip]

Archive with 1 entries (1 files):
- ijms-2894549-supplementary.pdf
